# Supplementary material for: Pathway-Based Personalized Analysis of Pan-Cancer Transcriptomic Data
Source: Biomedicines. 2021 Oct 20;9(11):1502. doi: 10.3390/biomedicines9111502 (PMC8615289; doi:10.3390/biomedicines9111502)
Supplement: Supplementary file 1 [file biomedicines-09-01502-s001.zip]

Archive with 5 entries (5 files):
- Supplementary Table S1.xlsx
- Supplementary Table S2.xlsx
- Supplementary Table S3.xlsx
- Supplementary Table S4.xlsx
- Supplementary.pdf
