# Supplementary material for: Pathway-Based Personalized Analysis of Pan-Cancer Transcriptomic Data
Source: Biomedicines. 2021 Oct 20;9(11):1502. doi: 10.3390/biomedicines9111502 (PMC8615289; doi:10.3390/biomedicines9111502)
Supplement: Supplementary file 1 [file biomedicines-09-01502-s001.zip › Supplementary Table S1.xlsx]

## Sheet: Sheet1
Supplementary Table S1. The cancer-specific deregulated pathways of each cancer type
BRCA	COAD	HNSC	KIRP	LIHC	LUAD	LUSC	PRAD	THCA	BLCA	UCEC	KIRC	STAD
[1] "KEGG_GLYCOLYSIS_GLUCONEOGENESIS"	[1] "KEGG_PENTOSE_PHOSPHATE_PATHWAY"	[1] "KEGG_CITRATE_CYCLE_TCA_CYCLE"	[1] "KEGG_FRUCTOSE_AND_MANNOSE_METABOLISM"	[1] "KEGG_PRIMARY_BILE_ACID_BIOSYNTHESIS"	[1] "KEGG_GLYCOSAMINOGLYCAN_BIOSYNTHESIS_CHONDROITIN_SULFATE"	[1] "KEGG_VALINE_LEUCINE_AND_ISOLEUCINE_DEGRADATION"	[1] "KEGG_STEROID_HORMONE_BIOSYNTHESIS"	[1] "KEGG_GLUTATHIONE_METABOLISM"	[1] "KEGG_ARGININE_AND_PROLINE_METABOLISM"	[1] "KEGG_PHENYLALANINE_METABOLISM"	[1] "KEGG_ASCORBATE_AND_ALDARATE_METABOLISM"	[1] "KEGG_RETINOL_METABOLISM"
[2] "KEGG_TRYPTOPHAN_METABOLISM"	[2] "KEGG_N_GLYCAN_BIOSYNTHESIS"	[2] "KEGG_PENTOSE_AND_GLUCURONATE_INTERCONVERSIONS"	[2] "KEGG_OXIDATIVE_PHOSPHORYLATION"	[2] "KEGG_PURINE_METABOLISM"		[2] "KEGG_SELENOAMINO_ACID_METABOLISM"	[2] "KEGG_GLYCINE_SERINE_AND_THREONINE_METABOLISM"	[2] "KEGG_SPHINGOLIPID_METABOLISM"	[2] "KEGG_INOSITOL_PHOSPHATE_METABOLISM"	[2] "KEGG_GLYCOSAMINOGLYCAN_BIOSYNTHESIS_CHONDROITIN_SULFATE"	[2] "KEGG_FATTY_ACID_METABOLISM"
[3] "KEGG_GLYCOSAMINOGLYCAN_DEGRADATION"	[3] "KEGG_GLYCOSYLPHOSPHATIDYLINOSITOL_GPI_ANCHOR_BIOSYNTHESIS"	[3] "KEGG_GALACTOSE_METABOLISM"	[3] "KEGG_O_GLYCAN_BIOSYNTHESIS"	[3] "KEGG_GLYCEROPHOSPHOLIPID_METABOLISM"		[3] "KEGG_OTHER_GLYCAN_DEGRADATION"	[3] "KEGG_VALINE_LEUCINE_AND_ISOLEUCINE_BIOSYNTHESIS"	[3] "KEGG_GLYCOSPHINGOLIPID_BIOSYNTHESIS_GANGLIO_SERIES"	[3] "KEGG_GLYCOSYLPHOSPHATIDYLINOSITOL_GPI_ANCHOR_BIOSYNTHESIS"	[3] "KEGG_GLYCOSAMINOGLYCAN_BIOSYNTHESIS_HEPARAN_SULFATE"	[3] "KEGG_PYRIMIDINE_METABOLISM"
[4] "KEGG_PYRUVATE_METABOLISM"	[4] "KEGG_GLYOXYLATE_AND_DICARBOXYLATE_METABOLISM"	[4] "KEGG_ASCORBATE_AND_ALDARATE_METABOLISM"	[4] "KEGG_GLYCEROLIPID_METABOLISM"	[4] "KEGG_PORPHYRIN_AND_CHLOROPHYLL_METABOLISM"		[4] "KEGG_GLYCOSAMINOGLYCAN_BIOSYNTHESIS_KERATAN_SULFATE"	[4] "KEGG_STARCH_AND_SUCROSE_METABOLISM"	[4] "KEGG_FOLATE_BIOSYNTHESIS"		[4] "KEGG_NEUROACTIVE_LIGAND_RECEPTOR_INTERACTION"	[4] "KEGG_LYSINE_DEGRADATION"
[5] "KEGG_PROPANOATE_METABOLISM"	[5] "KEGG_METABOLISM_OF_XENOBIOTICS_BY_CYTOCHROME_P450"	[5] "KEGG_STEROID_BIOSYNTHESIS"	[5] "KEGG_GLYCOSPHINGOLIPID_BIOSYNTHESIS_LACTO_AND_NEOLACTO_SERIES"	[5] "KEGG_PEROXISOME"		[5] "KEGG_GLYCOSPHINGOLIPID_BIOSYNTHESIS_GLOBO_SERIES"	[5] "KEGG_ALPHA_LINOLENIC_ACID_METABOLISM"	[5] "KEGG_REGULATION_OF_AUTOPHAGY"		[5] "KEGG_P53_SIGNALING_PATHWAY"	[5] "KEGG_AMINO_SUGAR_AND_NUCLEOTIDE_SUGAR_METABOLISM"
[6] "KEGG_AMINOACYL_TRNA_BIOSYNTHESIS"	[6] "KEGG_DRUG_METABOLISM_CYTOCHROME_P450"	[6] "KEGG_CYSTEINE_AND_METHIONINE_METABOLISM"	[6] "KEGG_PPAR_SIGNALING_PATHWAY"			[6] "KEGG_NICOTINATE_AND_NICOTINAMIDE_METABOLISM"	[6] "KEGG_PROPANOATE_METABOLISM"	[6] "KEGG_TGF_BETA_SIGNALING_PATHWAY"		[6] "KEGG_UBIQUITIN_MEDIATED_PROTEOLYSIS"	[6] "KEGG_ETHER_LIPID_METABOLISM"
[7] "KEGG_RNA_DEGRADATION"	[7] "KEGG_RIBOSOME"	[7] "KEGG_ARACHIDONIC_ACID_METABOLISM"	[7] "KEGG_HOMOLOGOUS_RECOMBINATION"			[7] "KEGG_NUCLEOTIDE_EXCISION_REPAIR"	[7] "KEGG_PANTOTHENATE_AND_COA_BIOSYNTHESIS"	[7] "KEGG_NOD_LIKE_RECEPTOR_SIGNALING_PATHWAY"		[7] "KEGG_HEMATOPOIETIC_CELL_LINEAGE"	[7] "KEGG_BUTANOATE_METABOLISM"
[8] "KEGG_OOCYTE_MEIOSIS"	[8] "KEGG_BASE_EXCISION_REPAIR"	[8] "KEGG_LINOLEIC_ACID_METABOLISM"	[8] "KEGG_VASCULAR_SMOOTH_MUSCLE_CONTRACTION"			[8] "KEGG_CALCIUM_SIGNALING_PATHWAY"	[8] "KEGG_RETINOL_METABOLISM"	[8] "KEGG_NEUROTROPHIN_SIGNALING_PATHWAY"		[8] "KEGG_ADIPOCYTOKINE_SIGNALING_PATHWAY"	[8] "KEGG_ONE_CARBON_POOL_BY_FOLATE"
[9] "KEGG_TOLL_LIKE_RECEPTOR_SIGNALING_PATHWAY"	[9] "KEGG_NON_HOMOLOGOUS_END_JOINING"	[9] "KEGG_SULFUR_METABOLISM"	[9] "KEGG_AXON_GUIDANCE"			[9] "KEGG_CYTOKINE_CYTOKINE_RECEPTOR_INTERACTION"	[9] "KEGG_NITROGEN_METABOLISM"	[9] "KEGG_VASOPRESSIN_REGULATED_WATER_REABSORPTION"		[9] "KEGG_PARKINSONS_DISEASE"	[9] "KEGG_TERPENOID_BACKBONE_BIOSYNTHESIS"
[10] "KEGG_LEUKOCYTE_TRANSENDOTHELIAL_MIGRATION"	[10] "KEGG_MAPK_SIGNALING_PATHWAY"	[10] "KEGG_ABC_TRANSPORTERS"	[10] "KEGG_HUNTINGTONS_DISEASE"			[10] "KEGG_LONG_TERM_POTENTIATION"	[10] "KEGG_RNA_POLYMERASE"	[10] "KEGG_PATHOGENIC_ESCHERICHIA_COLI_INFECTION"			[10] "KEGG_DNA_REPLICATION"
[11] "KEGG_BLADDER_CANCER"	[11] "KEGG_SNARE_INTERACTIONS_IN_VESICULAR_TRANSPORT"	[11] "KEGG_CELL_CYCLE"				[11] "KEGG_LEISHMANIA_INFECTION"	[11] "KEGG_BASAL_TRANSCRIPTION_FACTORS"	[11] "KEGG_COLORECTAL_CANCER"			[11] "KEGG_SPLICEOSOME"
[12] "KEGG_CHRONIC_MYELOID_LEUKEMIA"	[12] "KEGG_APOPTOSIS"	[12] "KEGG_RENIN_ANGIOTENSIN_SYSTEM"				[12] "KEGG_ASTHMA"	[12] "KEGG_ENDOCYTOSIS"				[12] "KEGG_PROTEASOME"
[13] "KEGG_PRIMARY_IMMUNODEFICIENCY"	[13] "KEGG_WNT_SIGNALING_PATHWAY"	[13] "KEGG_OLFACTORY_TRANSDUCTION"					[13] "KEGG_MTOR_SIGNALING_PATHWAY"				[13] "KEGG_CIRCADIAN_RHYTHM_MAMMAL"
	[14] "KEGG_DORSO_VENTRAL_AXIS_FORMATION"	[14] "KEGG_ARRHYTHMOGENIC_RIGHT_VENTRICULAR_CARDIOMYOPATHY_ARVC"					[14] "KEGG_HEDGEHOG_SIGNALING_PATHWAY"				[14] "KEGG_PROXIMAL_TUBULE_BICARBONATE_RECLAMATION"
	[15] "KEGG_VEGF_SIGNALING_PATHWAY"						[15] "KEGG_FOCAL_ADHESION"				[15] "KEGG_PRION_DISEASES"
	[16] "KEGG_COMPLEMENT_AND_COAGULATION_CASCADES"						[16] "KEGG_TIGHT_JUNCTION"				[16] "KEGG_RENAL_CELL_CARCINOMA"
	[17] "KEGG_ANTIGEN_PROCESSING_AND_PRESENTATION"						[17] "KEGG_GAP_JUNCTION"
	[18] "KEGG_RIG_I_LIKE_RECEPTOR_SIGNALING_PATHWAY"						[18] "KEGG_FC_EPSILON_RI_SIGNALING_PATHWAY"
	[19] "KEGG_CYTOSOLIC_DNA_SENSING_PATHWAY"						[19] "KEGG_GNRH_SIGNALING_PATHWAY"
	[20] "KEGG_NATURAL_KILLER_CELL_MEDIATED_CYTOTOXICITY"						[20] "KEGG_PROGESTERONE_MEDIATED_OOCYTE_MATURATION"
	[21] "KEGG_T_CELL_RECEPTOR_SIGNALING_PATHWAY"						[21] "KEGG_MELANOGENESIS"
	[22] "KEGG_B_CELL_RECEPTOR_SIGNALING_PATHWAY"						[22] "KEGG_AMYOTROPHIC_LATERAL_SCLEROSIS_ALS"
	[23] "KEGG_INTESTINAL_IMMUNE_NETWORK_FOR_IGA_PRODUCTION"						[23] "KEGG_ENDOMETRIAL_CANCER"
	[24] "KEGG_REGULATION_OF_ACTIN_CYTOSKELETON"						[24] "KEGG_GLIOMA"
	[25] "KEGG_INSULIN_SIGNALING_PATHWAY"						[25] "KEGG_THYROID_CANCER"
	[26] "KEGG_TYPE_I_DIABETES_MELLITUS"						[26] "KEGG_BASAL_CELL_CARCINOMA"
	[27] "KEGG_MATURITY_ONSET_DIABETES_OF_THE_YOUNG"						[27] "KEGG_MELANOMA"
	[28] "KEGG_ALZHEIMERS_DISEASE"						[28] "KEGG_ACUTE_MYELOID_LEUKEMIA"
	[29] "KEGG_PANCREATIC_CANCER"
	[30] "KEGG_NON_SMALL_CELL_LUNG_CANCER"
	[31] "KEGG_ALLOGRAFT_REJECTION"
	[32] "KEGG_GRAFT_VERSUS_HOST_DISEASE"
	[33] "KEGG_HYPERTROPHIC_CARDIOMYOPATHY_HCM"
	[34] "KEGG_DILATED_CARDIOMYOPATHY"
