# Supplementary material for: Pathway-Based Personalized Analysis of Pan-Cancer Transcriptomic Data
Source: Biomedicines. 2021 Oct 20;9(11):1502. doi: 10.3390/biomedicines9111502 (PMC8615289; doi:10.3390/biomedicines9111502)
Supplement: Supplementary file 1 [file biomedicines-09-01502-s001.zip › Supplementary Table S2.xlsx]

## Sheet: Sheet1
Supplementary Table S2. The prognostic pathways among the different types of cancer
BRCA	COAD	HNSC	KIRP	LIHC	LUAD	LUSC	PRAD	THCA	BLCA	UCEC	KIRC	STAD
[1] "KEGG_N_GLYCAN_BIOSYNTHESIS"	[1] "KEGG_GLYCINE_SERINE_AND_THREONINE_METABOLISM"	[1] "KEGG_CITRATE_CYCLE_TCA_CYCLE"	[1] "KEGG_PENTOSE_PHOSPHATE_PATHWAY"	[1] "KEGG_STEROID_HORMONE_BIOSYNTHESIS"	[1] "KEGG_CITRATE_CYCLE_TCA_CYCLE"	[1] "KEGG_PURINE_METABOLISM"	[1] "KEGG_CITRATE_CYCLE_TCA_CYCLE"	[1] "KEGG_PENTOSE_AND_GLUCURONATE_INTERCONVERSIONS"	[1] "KEGG_VALINE_LEUCINE_AND_ISOLEUCINE_DEGRADATION"	[1] "KEGG_HISTIDINE_METABOLISM"	[1] "KEGG_CITRATE_CYCLE_TCA_CYCLE"	[1] "KEGG_VALINE_LEUCINE_AND_ISOLEUCINE_BIOSYNTHESIS"
[2] "KEGG_AMINO_SUGAR_AND_NUCLEOTIDE_SUGAR_METABOLISM"	[2] "KEGG_TYROSINE_METABOLISM"	[2] "KEGG_PENTOSE_PHOSPHATE_PATHWAY"	[2] "KEGG_PENTOSE_AND_GLUCURONATE_INTERCONVERSIONS"	[2] "KEGG_ARACHIDONIC_ACID_METABOLISM"	[2] "KEGG_AMINO_SUGAR_AND_NUCLEOTIDE_SUGAR_METABOLISM"	[2] "KEGG_CYSTEINE_AND_METHIONINE_METABOLISM"	[2] "KEGG_FATTY_ACID_METABOLISM"	[2] "KEGG_FRUCTOSE_AND_MANNOSE_METABOLISM"	[2] "KEGG_INOSITOL_PHOSPHATE_METABOLISM"	[2] "KEGG_PHENYLALANINE_METABOLISM"	[2] "KEGG_GALACTOSE_METABOLISM"	[2] "KEGG_TRYPTOPHAN_METABOLISM"
[3] "KEGG_GLYCOSAMINOGLYCAN_BIOSYNTHESIS_KERATAN_SULFATE"	[3] "KEGG_PHENYLALANINE_METABOLISM"	[3] "KEGG_PENTOSE_AND_GLUCURONATE_INTERCONVERSIONS"	[3] "KEGG_ASCORBATE_AND_ALDARATE_METABOLISM"	[3] "KEGG_AMINOACYL_TRNA_BIOSYNTHESIS"	[3] "KEGG_GLYCOSAMINOGLYCAN_BIOSYNTHESIS_CHONDROITIN_SULFATE"	[3] "KEGG_LYSINE_DEGRADATION"	[3] "KEGG_GLYCOSPHINGOLIPID_BIOSYNTHESIS_GANGLIO_SERIES"	[3] "KEGG_GLYCINE_SERINE_AND_THREONINE_METABOLISM"	[3] "KEGG_GLYCOSPHINGOLIPID_BIOSYNTHESIS_LACTO_AND_NEOLACTO_SERIES"	[3] "KEGG_N_GLYCAN_BIOSYNTHESIS"	[3] "KEGG_FATTY_ACID_METABOLISM"	[3] "KEGG_TAURINE_AND_HYPOTAURINE_METABOLISM"
[4] "KEGG_GLYCOSPHINGOLIPID_BIOSYNTHESIS_LACTO_AND_NEOLACTO_SERIES"	[4] "KEGG_TRYPTOPHAN_METABOLISM"	[4] "KEGG_STEROID_BIOSYNTHESIS"	[4] "KEGG_STEROID_HORMONE_BIOSYNTHESIS"	[4] "KEGG_RNA_DEGRADATION"	[4] "KEGG_ALPHA_LINOLENIC_ACID_METABOLISM"	[4] "KEGG_GLYCEROLIPID_METABOLISM"	[4] "KEGG_ABC_TRANSPORTERS"	[4] "KEGG_TAURINE_AND_HYPOTAURINE_METABOLISM"	[4] "KEGG_GLYCOSPHINGOLIPID_BIOSYNTHESIS_GLOBO_SERIES"	[4] "KEGG_FOLATE_BIOSYNTHESIS"	[4] "KEGG_PRIMARY_BILE_ACID_BIOSYNTHESIS"	[4] "KEGG_GLYCOSAMINOGLYCAN_DEGRADATION"
[5] "KEGG_GLYCOSPHINGOLIPID_BIOSYNTHESIS_GLOBO_SERIES"	[5] "KEGG_OTHER_GLYCAN_DEGRADATION"	[5] "KEGG_VALINE_LEUCINE_AND_ISOLEUCINE_DEGRADATION"	[5] "KEGG_STARCH_AND_SUCROSE_METABOLISM"	[5] "KEGG_SPLICEOSOME"	[5] "KEGG_ONE_CARBON_POOL_BY_FOLATE"	[5] "KEGG_INOSITOL_PHOSPHATE_METABOLISM"	[5] "KEGG_RNA_POLYMERASE"	[5] "KEGG_GLUTATHIONE_METABOLISM"	[5] "KEGG_PORPHYRIN_AND_CHLOROPHYLL_METABOLISM"	[5] "KEGG_SULFUR_METABOLISM"	[5] "KEGG_OXIDATIVE_PHOSPHORYLATION"	[5] "KEGG_GLYCOSAMINOGLYCAN_BIOSYNTHESIS_KERATAN_SULFATE"
[6] "KEGG_CARDIAC_MUSCLE_CONTRACTION"	[6] "KEGG_GLYCEROLIPID_METABOLISM"	[6] "KEGG_TYROSINE_METABOLISM"	[6] "KEGG_GLYCOSAMINOGLYCAN_BIOSYNTHESIS_CHONDROITIN_SULFATE"	[6] "KEGG_PPAR_SIGNALING_PATHWAY"	[6] "KEGG_PANTOTHENATE_AND_COA_BIOSYNTHESIS"	[6] "KEGG_ARACHIDONIC_ACID_METABOLISM"	[6] "KEGG_GAP_JUNCTION"	[6] "KEGG_AMINO_SUGAR_AND_NUCLEOTIDE_SUGAR_METABOLISM"	[6] "KEGG_BASE_EXCISION_REPAIR"	[6] "KEGG_PROTEIN_EXPORT"	[6] "KEGG_ALANINE_ASPARTATE_AND_GLUTAMATE_METABOLISM"	[6] "KEGG_INOSITOL_PHOSPHATE_METABOLISM"
[7] "KEGG_VASCULAR_SMOOTH_MUSCLE_CONTRACTION"	[7] "KEGG_SPHINGOLIPID_METABOLISM"	[7] "KEGG_GLYCOSAMINOGLYCAN_BIOSYNTHESIS_CHONDROITIN_SULFATE"	[7] "KEGG_PROPANOATE_METABOLISM"	[7] "KEGG_NON_HOMOLOGOUS_END_JOINING"	[7] "KEGG_TERPENOID_BACKBONE_BIOSYNTHESIS"	[7] "KEGG_ONE_CARBON_POOL_BY_FOLATE"	[7] "KEGG_THYROID_CANCER"	[7] "KEGG_INOSITOL_PHOSPHATE_METABOLISM"	[7] "KEGG_ERBB_SIGNALING_PATHWAY"	[7] "KEGG_PEROXISOME"	[7] "KEGG_GLYCINE_SERINE_AND_THREONINE_METABOLISM"	[7] "KEGG_GLYCOSPHINGOLIPID_BIOSYNTHESIS_GLOBO_SERIES"
[8] "KEGG_WNT_SIGNALING_PATHWAY"	[8] "KEGG_BASAL_TRANSCRIPTION_FACTORS"	[8] "KEGG_GLYCEROLIPID_METABOLISM"	[8] "KEGG_RIBOFLAVIN_METABOLISM"	[8] "KEGG_MAPK_SIGNALING_PATHWAY"	[8] "KEGG_PROTEIN_EXPORT"	[8] "KEGG_RIBOFLAVIN_METABOLISM"		[8] "KEGG_ETHER_LIPID_METABOLISM"	[8] "KEGG_AXON_GUIDANCE"		[8] "KEGG_CYSTEINE_AND_METHIONINE_METABOLISM"	[8] "KEGG_GLYCOSPHINGOLIPID_BIOSYNTHESIS_GANGLIO_SERIES"
[9] "KEGG_NOTCH_SIGNALING_PATHWAY"	[9] "KEGG_BASE_EXCISION_REPAIR"	[9] "KEGG_INOSITOL_PHOSPHATE_METABOLISM"	[9] "KEGG_ENDOCYTOSIS"	[9] "KEGG_ENDOCYTOSIS"	[9] "KEGG_CIRCADIAN_RHYTHM_MAMMAL"	[9] "KEGG_PORPHYRIN_AND_CHLOROPHYLL_METABOLISM"		[9] "KEGG_ARACHIDONIC_ACID_METABOLISM"	[9] "KEGG_CYTOSOLIC_DNA_SENSING_PATHWAY"		[9] "KEGG_VALINE_LEUCINE_AND_ISOLEUCINE_BIOSYNTHESIS"	[9] "KEGG_BASAL_TRANSCRIPTION_FACTORS"
[10] "KEGG_TGF_BETA_SIGNALING_PATHWAY"	[10] "KEGG_NOTCH_SIGNALING_PATHWAY"	[10] "KEGG_GLYCEROPHOSPHOLIPID_METABOLISM"	[10] "KEGG_TGF_BETA_SIGNALING_PATHWAY"	[10] "KEGG_HEDGEHOG_SIGNALING_PATHWAY"	[10] "KEGG_ADIPOCYTOKINE_SIGNALING_PATHWAY"	[10] "KEGG_SULFUR_METABOLISM"		[10] "KEGG_FOLATE_BIOSYNTHESIS"	[10] "KEGG_T_CELL_RECEPTOR_SIGNALING_PATHWAY"		[10] "KEGG_LYSINE_DEGRADATION"	[10] "KEGG_MAPK_SIGNALING_PATHWAY"
[11] "KEGG_AXON_GUIDANCE"	[11] "KEGG_FOCAL_ADHESION"	[11] "KEGG_GLYCOSPHINGOLIPID_BIOSYNTHESIS_LACTO_AND_NEOLACTO_SERIES"	[11] "KEGG_ADHERENS_JUNCTION"	[11] "KEGG_INSULIN_SIGNALING_PATHWAY"	[11] "KEGG_ALDOSTERONE_REGULATED_SODIUM_REABSORPTION"	[11] "KEGG_PROTEIN_EXPORT"		[11] "KEGG_NITROGEN_METABOLISM"	[11] "KEGG_RENAL_CELL_CARCINOMA"		[11] "KEGG_HISTIDINE_METABOLISM"	[11] "KEGG_CELL_CYCLE"
[12] "KEGG_VEGF_SIGNALING_PATHWAY"	[12] "KEGG_CELL_ADHESION_MOLECULES_CAMS"	[12] "KEGG_GLYCOSPHINGOLIPID_BIOSYNTHESIS_GLOBO_SERIES"	[12] "KEGG_TIGHT_JUNCTION"	[12] "KEGG_ALDOSTERONE_REGULATED_SODIUM_REABSORPTION"	[12] "KEGG_THYROID_CANCER"	[12] "KEGG_REGULATION_OF_AUTOPHAGY"		[12] "KEGG_SULFUR_METABOLISM"			[12] "KEGG_TRYPTOPHAN_METABOLISM"	[12] "KEGG_DORSO_VENTRAL_AXIS_FORMATION"
[13] "KEGG_FOCAL_ADHESION"	[13] "KEGG_COMPLEMENT_AND_COAGULATION_CASCADES"	[13] "KEGG_GLYOXYLATE_AND_DICARBOXYLATE_METABOLISM"	[13] "KEGG_INSULIN_SIGNALING_PATHWAY"	[13] "KEGG_BASAL_CELL_CARCINOMA"		[13] "KEGG_ADHERENS_JUNCTION"		[13] "KEGG_BASAL_TRANSCRIPTION_FACTORS"			[13] "KEGG_SELENOAMINO_ACID_METABOLISM"	[13] "KEGG_FOCAL_ADHESION"
[14] "KEGG_T_CELL_RECEPTOR_SIGNALING_PATHWAY"	[14] "KEGG_TOLL_LIKE_RECEPTOR_SIGNALING_PATHWAY"	[14] "KEGG_ONE_CARBON_POOL_BY_FOLATE"	[14] "KEGG_MELANOGENESIS"			[14] "KEGG_FC_GAMMA_R_MEDIATED_PHAGOCYTOSIS"		[14] "KEGG_DNA_REPLICATION"			[14] "KEGG_STARCH_AND_SUCROSE_METABOLISM"	[14] "KEGG_GAP_JUNCTION"
[15] "KEGG_NEUROTROPHIN_SIGNALING_PATHWAY"	[15] "KEGG_NEUROTROPHIN_SIGNALING_PATHWAY"	[15] "KEGG_FOLATE_BIOSYNTHESIS"	[15] "KEGG_ALZHEIMERS_DISEASE"			[15] "KEGG_CIRCADIAN_RHYTHM_MAMMAL"		[15] "KEGG_MISMATCH_REPAIR"			[15] "KEGG_N_GLYCAN_BIOSYNTHESIS"	[15] "KEGG_RENIN_ANGIOTENSIN_SYSTEM"
[16] "KEGG_PROXIMAL_TUBULE_BICARBONATE_RECLAMATION"	[16] "KEGG_TASTE_TRANSDUCTION"	[16] "KEGG_TERPENOID_BACKBONE_BIOSYNTHESIS"	[16] "KEGG_PATHWAYS_IN_CANCER"			[16] "KEGG_TYPE_II_DIABETES_MELLITUS"		[16] "KEGG_NON_HOMOLOGOUS_END_JOINING"			[16] "KEGG_AMINO_SUGAR_AND_NUCLEOTIDE_SUGAR_METABOLISM"	[16] "KEGG_NOD_LIKE_RECEPTOR_SIGNALING_PATHWAY"
[17] "KEGG_AMYOTROPHIC_LATERAL_SCLEROSIS_ALS"	[17] "KEGG_GNRH_SIGNALING_PATHWAY"	[17] "KEGG_RNA_POLYMERASE"	[17] "KEGG_ENDOMETRIAL_CANCER"			[17] "KEGG_MATURITY_ONSET_DIABETES_OF_THE_YOUNG"		[17] "KEGG_ERBB_SIGNALING_PATHWAY"			[17] "KEGG_GLYCEROLIPID_METABOLISM"	[17] "KEGG_JAK_STAT_SIGNALING_PATHWAY"
[18] "KEGG_PATHOGENIC_ESCHERICHIA_COLI_INFECTION"	[18] "KEGG_PRION_DISEASES"	[18] "KEGG_BASE_EXCISION_REPAIR"	[18] "KEGG_PROSTATE_CANCER"			[18] "KEGG_ALDOSTERONE_REGULATED_SODIUM_REABSORPTION"		[18] "KEGG_CALCIUM_SIGNALING_PATHWAY"			[18] "KEGG_ETHER_LIPID_METABOLISM"	[18] "KEGG_INSULIN_SIGNALING_PATHWAY"
[19] "KEGG_CHRONIC_MYELOID_LEUKEMIA"	[19] "KEGG_PATHOGENIC_ESCHERICHIA_COLI_INFECTION"	[19] "KEGG_CYTOKINE_CYTOKINE_RECEPTOR_INTERACTION"	[19] "KEGG_THYROID_CANCER"			[19] "KEGG_LEISHMANIA_INFECTION"		[19] "KEGG_REGULATION_OF_AUTOPHAGY"			[19] "KEGG_ARACHIDONIC_ACID_METABOLISM"	[19] "KEGG_GNRH_SIGNALING_PATHWAY"
[20] "KEGG_ASTHMA"	[20] "KEGG_PANCREATIC_CANCER"	[20] "KEGG_CELL_CYCLE"	[20] "KEGG_BASAL_CELL_CARCINOMA"			[20] "KEGG_SMALL_CELL_LUNG_CANCER"		[20] "KEGG_PEROXISOME"			[20] "KEGG_LINOLEIC_ACID_METABOLISM"	[20] "KEGG_TYPE_I_DIABETES_MELLITUS"
[21] "KEGG_HYPERTROPHIC_CARDIOMYOPATHY_HCM"	[21] "KEGG_SMALL_CELL_LUNG_CANCER"	[21] "KEGG_UBIQUITIN_MEDIATED_PROTEOLYSIS"	[21] "KEGG_SMALL_CELL_LUNG_CANCER"			[21] "KEGG_SYSTEMIC_LUPUS_ERYTHEMATOSUS"		[21] "KEGG_MTOR_SIGNALING_PATHWAY"			[21] "KEGG_SPHINGOLIPID_METABOLISM"	[21] "KEGG_LEISHMANIA_INFECTION"
		[22] "KEGG_VEGF_SIGNALING_PATHWAY"	[22] "KEGG_SYSTEMIC_LUPUS_ERYTHEMATOSUS"					[22] "KEGG_CELL_ADHESION_MOLECULES_CAMS"			[22] "KEGG_PYRUVATE_METABOLISM"	[22] "KEGG_PATHWAYS_IN_CANCER"
		[23] "KEGG_CYTOSOLIC_DNA_SENSING_PATHWAY"						[23] "KEGG_ADHERENS_JUNCTION"			[23] "KEGG_RIBOFLAVIN_METABOLISM"	[23] "KEGG_COLORECTAL_CANCER"
		[24] "KEGG_NATURAL_KILLER_CELL_MEDIATED_CYTOTOXICITY"						[24] "KEGG_ANTIGEN_PROCESSING_AND_PRESENTATION"			[24] "KEGG_RETINOL_METABOLISM"	[24] "KEGG_RENAL_CELL_CARCINOMA"
		[25] "KEGG_B_CELL_RECEPTOR_SIGNALING_PATHWAY"						[25] "KEGG_NOD_LIKE_RECEPTOR_SIGNALING_PATHWAY"			[25] "KEGG_NITROGEN_METABOLISM"	[25] "KEGG_PANCREATIC_CANCER"
		[26] "KEGG_ENDOMETRIAL_CANCER"						[26] "KEGG_JAK_STAT_SIGNALING_PATHWAY"			[26] "KEGG_AMINOACYL_TRNA_BIOSYNTHESIS"	[26] "KEGG_PROSTATE_CANCER"
		[27] "KEGG_PROSTATE_CANCER"						[27] "KEGG_NATURAL_KILLER_CELL_MEDIATED_CYTOTOXICITY"			[27] "KEGG_METABOLISM_OF_XENOBIOTICS_BY_CYTOCHROME_P450"	[27] "KEGG_MELANOMA"
		[28] "KEGG_ACUTE_MYELOID_LEUKEMIA"						[28] "KEGG_T_CELL_RECEPTOR_SIGNALING_PATHWAY"			[28] "KEGG_DRUG_METABOLISM_CYTOCHROME_P450"	[28] "KEGG_CHRONIC_MYELOID_LEUKEMIA"
								[29] "KEGG_B_CELL_RECEPTOR_SIGNALING_PATHWAY"			[29] "KEGG_ABC_TRANSPORTERS"	[29] "KEGG_AUTOIMMUNE_THYROID_DISEASE"
								[30] "KEGG_NEUROTROPHIN_SIGNALING_PATHWAY"			[30] "KEGG_RIBOSOME"	[30] "KEGG_ALLOGRAFT_REJECTION"
								[31] "KEGG_OLFACTORY_TRANSDUCTION"			[31] "KEGG_ERBB_SIGNALING_PATHWAY"	[31] "KEGG_PRIMARY_IMMUNODEFICIENCY"
								[32] "KEGG_ADIPOCYTOKINE_SIGNALING_PATHWAY"			[32] "KEGG_PHOSPHATIDYLINOSITOL_SIGNALING_SYSTEM"
								[33] "KEGG_PROXIMAL_TUBULE_BICARBONATE_RECLAMATION"			[33] "KEGG_CELL_CYCLE"
								[34] "KEGG_LEISHMANIA_INFECTION"			[34] "KEGG_APOPTOSIS"
								[35] "KEGG_COLORECTAL_CANCER"			[35] "KEGG_DORSO_VENTRAL_AXIS_FORMATION"
								[36] "KEGG_ACUTE_MYELOID_LEUKEMIA"			[36] "KEGG_NOTCH_SIGNALING_PATHWAY"
								[37] "KEGG_ARRHYTHMOGENIC_RIGHT_VENTRICULAR_CARDIOMYOPATHY_ARVC"			[37] "KEGG_TGF_BETA_SIGNALING_PATHWAY"
											[38] "KEGG_CELL_ADHESION_MOLECULES_CAMS"
											[39] "KEGG_ANTIGEN_PROCESSING_AND_PRESENTATION"
											[40] "KEGG_TOLL_LIKE_RECEPTOR_SIGNALING_PATHWAY"
											[41] "KEGG_RIG_I_LIKE_RECEPTOR_SIGNALING_PATHWAY"
											[42] "KEGG_HEMATOPOIETIC_CELL_LINEAGE"
											[43] "KEGG_B_CELL_RECEPTOR_SIGNALING_PATHWAY"
											[44] "KEGG_FC_EPSILON_RI_SIGNALING_PATHWAY"
											[45] "KEGG_FC_GAMMA_R_MEDIATED_PHAGOCYTOSIS"
											[46] "KEGG_OLFACTORY_TRANSDUCTION"
											[47] "KEGG_ADIPOCYTOKINE_SIGNALING_PATHWAY"
											[48] "KEGG_TYPE_II_DIABETES_MELLITUS"
											[49] "KEGG_VASOPRESSIN_REGULATED_WATER_REABSORPTION"
											[50] "KEGG_PARKINSONS_DISEASE"
											[51] "KEGG_AMYOTROPHIC_LATERAL_SCLEROSIS_ALS"
											[52] "KEGG_HUNTINGTONS_DISEASE"
											[53] "KEGG_EPITHELIAL_CELL_SIGNALING_IN_HELICOBACTER_PYLORI_INFECTION"
											[54] "KEGG_RENAL_CELL_CARCINOMA"
											[55] "KEGG_PANCREATIC_CANCER"
											[56] "KEGG_GLIOMA"
											[57] "KEGG_PROSTATE_CANCER"
											[58] "KEGG_THYROID_CANCER"
											[59] "KEGG_CHRONIC_MYELOID_LEUKEMIA"
											[60] "KEGG_SMALL_CELL_LUNG_CANCER"
