# Supplementary material for: Pathway-Based Personalized Analysis of Pan-Cancer Transcriptomic Data
Source: Biomedicines. 2021 Oct 20;9(11):1502. doi: 10.3390/biomedicines9111502 (PMC8615289; doi:10.3390/biomedicines9111502)
Supplement: Supplementary file 1 [file biomedicines-09-01502-s001.zip › Supplementary Table S3.xlsx]

## Sheet: Sheet1
Supplementary Table S3. The prognostic pathways in the 13 cancers are distributed among different types
	Metabolism	Organismal Systems	Environmental Information Processing	Genetic Information Processing	Cellular Processes	Human Diseases
BRCA(21)	5	6	4	0	1	5
COAD(21)	7	5	2	2	1	4
HNSC(28)	16	3	2	3	1	3
KIRP(22)	8	2	1	0	3	8
LIHC(13)	2	3	2	4	1	1
LUAD(12)	7	3	0	1	0	1
LUSC(21)	10	3	0	1	2	5
PRAD(7)	3	0	1	1	1	1
THCA(37)	12	9	5	4	3	4
BLCA(11)	5	3	1	1	0	1
UCEC(7)	5	0	0	1	1	0
KIRC(60)	27	11	6	2	2	12
STAD(31)	8	5	2	1	3	12
Total(291)	115	53	26	21	19	57
