# Supplementary material for: Pathway-Based Personalized Analysis of Pan-Cancer Transcriptomic Data
Source: Biomedicines. 2021 Oct 20;9(11):1502. doi: 10.3390/biomedicines9111502 (PMC8615289; doi:10.3390/biomedicines9111502)
Supplement: Supplementary file 1 [file biomedicines-09-01502-s001.zip › Supplementary Table S4.xlsx]

## Sheet: Sheet1
Supplementary Table S4. The driver genes in these 21 prognostic pathways of BRCA
TP53
PIK3CA
CDH1
MAP3K1
PTEN
AKT1
ERBB2
RUNX1
PIK3R1
CREBBP
MYH11
CDKN2A
KRAS
CDKN1B
EPHA3
NCOR2
BRAF
CACNA1D
NTRK1
NOTCH2
PDGFRB
SMAD2
SMAD4
HRAS
EGFR
GNAS
ARHGEF12
GRIN2A
